# Supplementary material for: Depletion of Lipocalin 2 (LCN2) in Mice Leads to Dysbiosis and Persistent Colonization with Segmented Filamentous Bacteria
Source: Int J Mol Sci. 2021 Dec 5;22(23):13156. doi: 10.3390/ijms222313156 (PMC8658549; doi:10.3390/ijms222313156)
Supplement: Supplementary file 1 [file ijms-22-13156-s001.zip]

Archive with 1 entries (1 files):
- ijms-1462645-supplementary.pdf
